# Supplementary material for: Genome-wide variation in and between two closely related underutilised horsegram species (Macrotyloma axillare and M. uniflorum, Fabaceae)
Source: AoB Plants. 2026 Jan 16;18(1):plag003. doi: 10.1093/aobpla/plag003 (PMC12893217; doi:10.1093/aobpla/plag003)
Supplement: plag003_Supplementary_Data [file plag003_supplementary_data.zip]

Archive with 2 entries (2 files):
- ST1_SampleInfo+SeqResults.xlsx
- SuppFigs.pdf
