# Supplementary material for: Genome-wide variation in and between two closely related underutilised horsegram species (Macrotyloma axillare and M. uniflorum, Fabaceae)
Source: AoB Plants. 2026 Jan 16;18(1):plag003. doi: 10.1093/aobpla/plag003 (PMC12893217; doi:10.1093/aobpla/plag003)
Supplement: plag003_Supplementary_Data [file plag003_supplementary_data.zip › ST1_SampleInfo+SeqResults.xlsx]

## Sheet: Sheet1
Supplementary Table 1 - Details of the samples, sequencing and genetic analyses
Species	ID	Country of Origin	Source of Seed	PhyloGroup	Total reads	Mapped(%)	Properly mapped(%)	SLAF number	Total depth	Average depth	SNP num	F_missing	inbreeding
Mda	53197	Zimbabwe	APG	outgroup	7670482	96.53	87.95	123842	3289220	26.56	1581284
Maf	53321	Zambia	APG	outgroup	4151776	96.2	88.87	102398	1667325	16.28	1531534
Maf	109	Unknown	Meise	outgroup	5464758	96.39	89.12	102642	2268931	22.11	1517568
Mun	17152	Namibia	CIAT	Mun2	4564976	98.13	94.23	117039	2028952	17.34	1685469	0.0611512	0.82773
Max	364783	South Africa	USDA	Mislabelled?	2541816	97.69	93.56	91933	1111735	12.09	1455059	0.0568825	0.60688
Mun	256	Tanzania	Meise	Mun1	3145690	97.33	91.96	106415	1248867	11.74	1704062	0.0398753	0.71757
Mun	17156	Tanzania	CIAT	Mun1	7781870	97.73	92.48	118315	3428794	28.98	1713338	0.0278145	0.71837
Mun	17155	Tanzania	CIAT	Mun1	4559872	98.7	94.98	117142	2004053	17.11	1655942	0.0432971	0.74425
Mun	52546	Tanzania	APG	Mun1	4256492	98.01	93.29	96901	1839319	18.98	1514084	0.0210048	0.91154
Mun	108	Australia	Meise	Mun2	5111714	96.02	90.79	120668	2249072	18.64	1684735	0.053935	0.8765
Mun	52486	Nepal	APG	Mun2	4948636	98.11	95.56	129530	2308273	17.82	1770129	0.0428567	0.73107
Mun	365425	Pakistan	USDA	Mun2	3931570	98.27	95.62	119526	1704670	14.26	1870234	0.0113494	0.91104
Mun	173901	India	USDA	Mun2	8605726	97.24	94.43	143651	3977111	27.69	1923466	0.0139919	0.91794
Mun	180292	India	USDA	Mun2	2797828	98.43	96.24	119339	1322503	11.08	1578982	0.0616594	0.9293
Mun	364789	SouthAfrica	USDA	Mun2	3364670	98.94	96.88	94978	1428884	15.04	1615071	0.0435342	0.91321
Mun	246403	India	USDA	Mun2	7461558	98.34	96.01	145292	3518866	24.22	1898376	0.0128062	0.9054
Mun	43	India	Meise	Mun2	2144754	98.22	95.53	96099	856380	8.91	1604194	0.051428	0.91605
Mun	72	Australia	Meise	Mun2	5971204	98.27	96.21	137158	2812855	20.51	1802015	0.0194464	0.91165
Mun	52	India	Meise	Mun2	6393260	98.19	95.42	141972	2932220	20.65	1922259	0.0083003	0.91212
Mun	281	Australia	Meise	Mun2	6147144	98.13	95.98	137734	2830112	20.55	1884844	0.0149067	0.92385
Max	17142	Kenya	CIAT	Hybrid?	2894306	95.63	85.56	100601	1069389	10.63	1697743	0.0170071	-0.10034
Mun	17159	Kenya	CIAT	Mislabelled?	6517866	94.72	84.67	111221	2654612	23.87	1558578	0.0629129	0.45257
Max	53185	Madagascar	APG	Max1	4607886	96.85	85.82	92152	1792547	19.45	1520590	0.0447539	0.3015
Max	53182	Mozambique	APG	Max1	3969066	96.46	85.06	90035	1547879	17.19	1474832	0.0431616	0.36091
Max	17136	Mozambique	CIAT	Max1	3477756	95.84	85.27	95570	1279268	13.39	1610694	0.0429922	0.33472
Max	17135	South Africa	CIAT	Max2	3785762	93.31	84.56	84484	1389201	16.44	1472505	0.0459396	0.37258
Max	53456	Malawi	APG	Max2	3915710	95.61	84.03	89407	1519834	17	1454391	0.031033	0.33871
Max	17148	Malawi	CIAT	Max2	4906264	95.65	84.32	91469	1924655	21.04	1483871	0.0312024	0.31158
Max	52384	Zimbabwe	APG	Max2	6497332	94.91	82.24	103628	2541047	24.52	1588021	0.0214114	0.30168
Max	53192	Malawi	APG	Max2	2291366	93.83	81.83	75149	876119	11.66	1251553	0.053935	0.32548
Max	53188	Zambia	APG	Max2	5432202	95.26	84.26	87004	2159165	24.82	1420196	0.0322865	0.30773
Max	17144	Zimbabwe	CIAT	Max2	4394576	95.95	86.6	78059	1726047	22.11	1357887	0.0402819	0.31012
Max	1221	Cameroon	Meise	Max3	5280234	95.67	68.29	86382	1666941	19.3	1440919	0.0246299	0.30543
Max	216	DRC	Meise	Max3	4325574	94.6	81.67	88977	1623570	18.25	1483412	0.024596	0.28429
Max	219	DRC	Meise	Max3	4425666	95.16	84.19	90182	1699255	18.84	1515285	0.0228004	0.20658
Max	19216	Kenya	CIAT	Max3	6846652	94.65	79.88	114740	2629709	22.92	1667340	0.00796151	0.27375
Max	17146	Rwanda	CIAT	Max3	5961678	94.26	80.02	102188	2261783	22.13	1602985	0.0106379	0.26466
Max	347537	Costa Rica	USDA	Max3	5959912	94.15	80.44	92936	2224947	23.94	1548263	0.0105702	0.23733
Max	337654	Panama	USDA	Max3	3882900	95.43	83.3	87610	1469915	16.78	1448611	0.0242572	0.2534
Max	53244	Angola	APG	Max3	6120284	94.05	79.25	101523	2311186	22.77	1583832	0.0100281	0.27545
Max	51573	Kenya	APG	Max3	4108290	93.52	80.71	82314	1525879	18.54	1410238	0.0214114	0.24361
Max	7726	Costa Rica	CIAT	Max3	5155106	94.75	82.07	88568	2015879	22.76	1415557	0.0300166	0.30506
Max	355917	Australia	USDA	Max3	3606398	93.88	79.8	86949	1259697	14.49	1514162	0.0177186	0.2086
Max	53184	South Africa	APG	Max3	2625050	95.17	83.98	64758	958183	14.8	1209547	0.0671816	0.30221
Max	420860	Australia	USDA	Max3	5604920	94.1	81.08	110719	2133789	19.27	1687436	0.00789376	0.26782
				Mean	4.83575e+06	96.184	87.4224	103538	1.97975e+06	18.8327	1.58514e+06	0.0316871	0.509998
				SD	1.54886e+06	1.66098	6.57405	19357.1	730193	4.73585	165451	0.0176191	0.296201
				SE	230891	0.247604	0.980001	2885.59	108851	0.705978	24664	0.00271868	0.0457048
Total
Mun	17
Max	25
CIAT	12
APG	13
Meise	10
USDA	10
